# Supplementary material for: Megakaryocytic Differentiation Regulates the Permissiveness and Antiviral Response of the Megakaryocytic Erythroid Progenitor to Dengue Virus
Source: Int J Mol Sci. 2025 Nov 16;26(22):11081. doi: 10.3390/ijms262211081 (PMC12652983; doi:10.3390/ijms262211081)
Supplement: Supplementary file 1 [file ijms-26-11081-s001.zip]

Archive with 1 entries (1 files):
- ijms-3958628-supplementary.pdf
